# Supplementary material for: Investigating SMR Peptide Interactions with Breast Cancer-Associated Proteins
Source: Int J Mol Sci. 2025 Sep 11;26(18):8848. doi: 10.3390/ijms26188848 (PMC12469269; doi:10.3390/ijms26188848)
Supplement: Supplementary file 1 [file ijms-26-08848-s001.zip]

Archive with 1 entries (1 files):
- ijms-3689756-supplementary.pdf
